# Supplementary material for: Association between Coffee Consumption/Physical Exercise and Gastric, Hepatic, Colon, Breast, Uterine Cervix, Lung, Thyroid, Prostate, and Bladder Cancer
Source: Nutrients. 2021 Nov 2;13(11):3927. doi: 10.3390/nu13113927 (PMC8620757; doi:10.3390/nu13113927)
Supplement: Supplementary file 1 [file nutrients-13-03927-s001.zip]

Archive with 1 entries (1 files):
- nutrients-1385831-supplementary.pdf
